# Supplementary material for: Metabolomic Profiling in Combination with Data Association Analysis Provide Insights about Potential Metabolic Regulation Networks among Non-Volatile and Volatile Metabolites in Camellia sinensis cv Baijiguan
Source: Plants (Basel). 2022 Sep 28;11(19):2557. doi: 10.3390/plants11192557 (PMC9572950; doi:10.3390/plants11192557)
Supplement: Supplementary file 1 [file plants-11-02557-s001.zip]

Archive with 6 entries (4 files):
- plants-1866919-supplementary/
- plants-1866919-supplementary/Supplementary material/
- plants-1866919-supplementary/Supplementary material/Supplementary Data S1.pdf
- plants-1866919-supplementary/Supplementary material/Supplementary Data S2.pdf
- plants-1866919-supplementary/Supplementary material/Supplementary Data S3.pdf
- plants-1866919-supplementary/Supplementary material/Supplementary Figures.pdf
